# Supplementary material for: Clinical analysis of fungal keratitis in patients with and without diabetes
Source: PLoS One. 2018 May 1;13(5):e0196741. doi: 10.1371/journal.pone.0196741 (PMC5929555; doi:10.1371/journal.pone.0196741)
Supplement: S1 Dataset — Clinical data for all the patients. (XLS) [file pone.0196741.s001.xls]

## Sheet: non-diabetic group
Non-diabetic group
	sex：male=1，female=2					pathogens：Fusarium=1;Alternaria=2;Aspergillus=3;Candida=4;others=5
	risk factor：plant trauma=1；other trauma=2；ocular surface disease or surgery=3，no identified risk factory=4
	clininical manifestation:infilitrate size:＜2mm =1,2mm-4mm =2,＞4mm =3;% of depth of cornea:＞0-33 =1;＞33-67=2,＞67-100 =3;Hypopyon:0mm =1,＜1mm =1,1-3mm =2;＞3mm =3;peforation:no =1,yes =1;Endophthamitis:no=0,yes =1;secondary glaucoma:no=0,yes=1.
	treatment：PKP =1,LKP =2,superficial keratectomy =3,conjunctival flap =4,durgs only =5,evisceration/enucleation =6,quip treatment =7.
number	sex	age(years)	pathogen	Itraconazole	Fluconazole	Voriconazole	Natamycin	risk factor	time from symptom onset to hospital admission(day)	infilitrate size	% of Depth	hypopyon	perforation	secondary glaucoma	endophthamitis	total score	treatment
001	1	44	2	S	S	S	S	1	4	1	1	0	0	0	0	2	3
002	1	27	1	R	R	I	I	4	7	2	1	2	0	0	0	5	5
003	1	48	1	R	R	S	I	4	8	3	2	0	0	0	0	5	2
004	1	63	-					4	45	3	3	3	0	0	0	9	6
005	2	44	-					4	20	2	1	0	0	0	0	3	3
006	2	52	-					4	90	2	3	0	0	0	0	5	1
007	1	31	5					4	20	3	3	0	1	0	0	7	4
008	1	59	2	S	S	S	S	4	20	3	3	2	0	0	0	8	1
009	1	41	1	R	R	S	S	4	10	3	3	0	0	0	0	6	1
010	1	56	1	R	R	S	S	4	18	3	2	0	0	0	0	5	2
011	2	40	-					4	15	2	2	1	0	0	0	5	3
012	2	65	-					2	15	1	1	0	0	0	0	2	3
013	2	45	1	R	SDD	S	R	4	30	1	1	0	0	0	0	2	3
014	1	41	-					4	13	2	1	0	0	0	0	3	3
015	2	72	-					1	40	1	1	0	0	0	0	2	3
016	2	59	-					1	20	2	2	0	0	0	0	4	3
017	1	46	-					1	7	2	1	0	0	0	0	3	3
018	2	70	-					4	30	3	1	0	0	0	0	4	3
019	2	48	1	R	SDD	R	R	4	90	2	2	0	0	0	0	4	1
020	1	41	-					2	7	3	1	0	0	0	0	4	7
021	1	50	-					1	15	3	3	0	1	0	0	7	7
022	2	10	1	R	R	R	R	2	8	1	1	2	0	0	0	4	3
023	2	57	-					2	15	3	2	1	0	1	0	7	2
024	2	41	5					4	90	2	3	0	0	0	0	5	1
025	1	50	5					1	30	2	3	2	0	1	0	8	1
026	2	39	1	R	R	R	R	4	30	3	2	0	0	0	0	5	2
027	1	45	1	R	R	I	R	2	4	3	1	1	0	0	0	5	1
028	1	48	2	SDD	SDD	S	S	1	20	2	1	0	0	0	0	3	3
029	1	37	3	R	R	S	R	4	8	2	1	0	0	0	0	3	3
030	2	48	3	SDD	R	S	R	2	20	3	3	2	0	0	0	8	1
031	1	61	3	R	R	S	R	1	12	3	2	0	0	0	0	5	3
032	1	32	1	R	R	S	S	1	10	2	1	0	0	0	0	3	3
033	1	48	1	R	R	R	R	4	14	3	3	2	0	0	0	8	1
034	1	52	1	R	R	R	R	2	7	3	1	0	0	0	0	4	2
035	2	42	1	R	R	R	R	2	25	2	2	0	0	0	0	4	1
036	2	61	1	R	R	S	R	1	10	3	3	2	0	0	0	8	1
037	1	51	-					4	5	3	1	0	0	0	0	4	3
038	1	48	3	S	R	S	R	2	10	3	2	1	0	0	0	6	1
039	1	57	1	R	R	R	R	1	10	3	2	0	0	0	0	5	2
040	2	55	1	R	R	R	R	4	15	3	2	0	0	0	0	5	2
041	2	56	1	R	R	S	R	1	10	3	2	0	0	0	0	5	2
042	1	48	-					1	10	2	2	0	0	0	0	4	5
043	1	47	1	R	R	R	R	2	30	3	3	2	0	1	0	9	1
044	1	52	1	R	R	R	R	4	20	3	3	2	0	0	0	8	1
045	2	60	-					4	40	2	1	0	0	0	0	3	3
046	1	41	-					4	11	3	2	0	0	0	0	5	2
047	1	41	1	R	R	R	R	2	20	3	2	0	0	0	0	5	2
048	1	33	-					4	20	3	3	2	0	0	0	8	7
049	2	58	1	R	R	S	R	4	20	3	3	3	0	1	0	10	1
050	1	41	1	R	R	S	R	2	15	3	2	0	0	0	0	5	2
051	1	28	1	R	R	R	R	2	10	3	2	2	0	0	0	7	2
052	1	45	1	R	R	R	R	4	15	3	2	0	0	0	0	5	2
053	1	65	1	R	R	S	R	2	15	3	2	2	0	0	0	7	2
054	1	62	5					1	13	3	3	2	0	1	0	9	1
055	2	46	1	R	R	I	R	4	10	3	2	0	0	0	0	5	2
056	1	46	1	R	R	S	R	4	30	3	3	2	0	0	0	8	1
057	1	47	3	S	SDD	S	S	4	20	2	1	0	0	0	0	3	3
058	1	60	3	SDD	SDD	S	R	1	30	3	3	3	0	0	0	9	6
059	2	37	-					4	15	2	2	0	0	0	0	4	7
060	2	75	-					4	13	2	1	0	0	0	0	3	3
061	1	51	-					4	40	2	1	1	0	0	0	4	5
062	1	62	-					1	7	3	3	2	0	0	0	8	1
063	1	42	1	R	R	S	R	4	5	3	2	0	0	0	0	5	2
064	1	40	1	R	R	S	I	1	17	3	2	2	0	1	0	8	1
065	1	79	-					1	60	2	1	0	0	0	0	3	7
066	2	39	-					4	30	2	1	0	0	0	0	3	3
067	1	38	1	R	R	S	R	1	15	2	2	0	0	0	0	4	5
068	1	43	1	R	R	S	R	4	15	2	1	0	0	0	0	3	3
069	1	45	3	S	S	S	R	2	15	2	1	0	0	0	0	3	3
070	1	58	1	R	R	S	R	2	20	3	2	2	0	0	0	7	1
071	1	39	1	R	SDD	S	R	4	15	2	1	0	0	0	0	3	3
072	2	62	5					1	30	1	1	0	0	0	0	2	3
073	1	57	1	R	R	S	R	4	40	3	2	2	0	0	0	7	4
074	2	61	1	R	SDD	S	S	4	10	3	2	0	0	0	0	5	2
075	1	51	1	R	R	S	R	4	10	2	1	0	0	0	0	3	3
076	1	79	-					1	20	2	3	0	0	0	0	5	7
077	2	53	5					4	7	2	1	0	0	0	0	3	3
078	2	72	-					4	14	2	2	0	0	0	0	4	3
079	2	46	1	R	SDD	S	R	4	6	2	1	0	0	0	0	3	3
080	1	47	-					4	60	3	2	0	0	0	0	5	1
081	1	31	2	SDD	SDD	S	I	1	15	3	3	2	0	0	0	8	1
082	1	40	-					2	30	2	3	0	0	0	0	5	1
083	2	53	1	R	R	S	I	4	30	3	3	3	0	0	0	9	6
084	2	56	-					1	60	3	2	2	0	0	0	7	1
085	1	55	-					1	30	3	3	2	1	0	1	10	6
086	1	76	1	R	R	S	R	4	15	3	3	3	0	1	0	10	6
087	1	40	1	R	R	S	R	4	20	3	2	3	0	1	0	9	1
088	1	59	1	R	R	S	R	4	14	2	2	0	0	0	0	4	2
089	2	55	5					4	20	1	1	0	0	0	0	2	5
090	1	60	-					4	20	2	1	0	0	0	0	2	3
091	1	76	1	R	R	S	R	4	30	2	1	2	0	0	0	5	1
092	2	54	3	S	SDD	S	R	4	60	3	3	0	1	0	0	7	6
093	1	59	2	S	SDD	S	S	3	60	2	2	0	0	0	0	4	1
094	1	43	1	R	R	S	R	2	10	3	2	0	0	0	0	5	2
095	2	43	1	R	R	S	R	4	10	3	3	3	0	0	0	9	1
096	2	58	3	S	S	S	S	4	30	3	2	0	0	0	0	5	7
097	1	42	1	R	R	S	I	2	20	3	2	2	0	1	0	8	1
098	1	54	1	R	SDD	S	I	2	60	2	2	0	0	0	0	4	3
099	1	37	1	R	R	R	R	2	7	3	1	0	0	0	0	4	5
100	1	66	2	S	SDD	S	S	1	30	3	1	0	0	0	0	4	3
101	1	69	-					4	12	2	2	2	0	0	0	6	4
102	1	55	3	S	S	S	I	2	15	2	1	0	0	0	0	3	3
103	2	27	3	S	S	S	I	4	14	1	2	0	0	0	0	3	4
104	1	56	-					4	60	3	3	0	0	0	0	6	1
105	2	53	-					4	150	2	3	0	0	0	0	5	1
106	1	33	3	S	S	S	R	2	23	3	3	0	0	1	0	7	1
107	1	75	1	R	R	S	S	4	8	3	2	0	0	0	0	5	4
108	2	51	1	R	SDD	S	S	1	5	3	2	0	0	0	0	5	1
109	2	67	1	R	R	S	I	1	15	3	1	2	0	0	0	6	1
110	1	61	-					1	14	1	2	0	0	0	0	3	5
111	1	59	1	R	SDD	S	S	1	7	3	2	0	0	0	0	5	4
112	2	64	1	R	R	S	S	2	8	2	1	1	0	0	0	4	5
113	1	62	-					2	10	3	1	0	0	0	0	4	4
114	1	47	1	R	R	S	S	4	15	3	2	2	0	0	0	7	2
115	2	56	-					1	30	2	2	0	0	1	0	5	1
116	2	65	-					1	8	1	2	0	0	0	0	3	5
117	1	52	-					2	20	3	2	0	0	0	0	5	2
118	1	51	1	R	R	S	S	4	20	3	3	2	0	0	0	8	1
119	1	43	3	S	SDD	S	R	1	20	2	1	0	0	0	0	3	4
120	2	54	-					2	30	2	1	0	0	0	0	3	5
121	1	76	1	R	R	S	S	4	40	2	1	0	0	0	0	3	5
122	2	53	1	R	R	S	S	4	4	2	2	0	0	0	0	4	2
123	2	62	1	R	R	S	S	4	20	2	3	0	0	0	0	5	1
124	1	30	1	R	SDD	S	S	4	15	2	1	0	0	0	0	3	3
125	1	39	-					2	4	2	1	1	0	0	0	4	5
126	1	68	-					1	20	2	1	0	0	0	0	3	4
127	2	59	1	R	SDD	S	S	2	19	3	2	2	0	0	0	7	7
128	1	56	2	S	S	S	S	1	30	1	1	0	0	0	0	2	3
129	2	56	2	S	S	S	S	4	10	2	1	0	0	0	0	3	3
130	2	45	1	R	R	S	S	4	15	2	1	0	0	0	0	3	3
131	1	53	-					4	20	3	1	0	0	0	0	4	5
132	1	58	-					4	20	3	2	0	0	0	0	5	2
133	1	59	1	R	R	S	S	4	10	3	2	0	0	0	0	5	2
134	2	46	3	S	S	S	R	2	7	2	2	0	0	0	0	4	3
135	1	40	-					4	20	2	3	1	0	0	0	6	1
136	1	69	2	S	SDD	S	S	1	10	2	3	2	0	0	0	7	1
137	2	40	-					4	7	2	1	0	0	0	0	3	3
138	2	36	5					2	90	3	3	2	0	0	0	8	1
139	1	79	-					4	20	3	1	2	0	0	0	6	3
140	1	47	-					4	30	2	3	2	0	0	0	7	1
141	1	47	1	R	R	S	R	4	30	3	3	0	0	1	0	7	1
142	2	47	-					1	60	2	2	0	0	0	0	4	3
143	1	54	2	S	S	S	S	1	8	2	1	0	0	0	0	3	4
144	2	69	1	R	R	S	S	4	60	2	3	3	0	1	0	9	1
145	1	55	1	R	R	S	I	4	40	3	3	0	0	0	0	6	7
146	1	50	1	R	SDD	S	S	4	11	3	3	2	0	0	0	8	1
147	2	55	-					4	40	3	2	0	0	0	0	5	2
148	2	48	-					4	20	3	1	2	0	0	0	6	2
149	1	53	-					4	30	3	2	0	0	0	0	5	2
150	1	57	-					2	90	2	1	0	0	0	0	3	5
151	2	43	1	R	SDD	S	S	4	10	3	1	2	0	0	0	6	2
152	2	51	-					4	15	2	2	0	0	0	0	4	3
153	2	62	1	R	R	S	I	1	14	2	1	0	0	0	0	3	3
154	2	52	1	R	R	S	S	1	60	2	1	0	0	0	0	3	3
155	1	56	-					1	90	2	1	0	0	0	0	3	3
156	1	55	-					4	10	1	1	0	0	0	0	2	3
157	1	52	2	S	SDD	S	S	1	15	2	2	0	0	0	0	4	3
158	2	56	-					4	13	2	1	0	0	0	0	3	4
159	1	49	-					1	30	1	1	0	0	0	0	2	3
160	1	44	1	R	R	S	I	2	30	3	2	0	0	0	0	5	1
161	1	78	1	R	R	S	I	4	30	3	3	0	0	0	0	6	1
162	1	47	1	R	SDD	S	S	1	9	3	3	0	0	0	0	6	1
163	2	48	1	R	R	S	S	2	8	2	1	0	0	0	0	3	3
164	1	60	2	R	S	S	S	3	5	3	3	2	0	0	0	8	1
165	2	39	-					4	10	1	1	0	0	0	0	2	5
166	2	60	1	R	SDD	S	R	4	30	2	1	0	0	0	0	3	3
167	1	47	1	R	R	S	S	4	11	3	2	0	0	0	0	5	3
168	1	68	-					1	120	2	2	0	0	0	0	4	3
169	1	30	-					2	22	2	1	0	0	0	0	3	3
170	2	24	1	R	R	S	S	2	7	3	1	0	0	0	0	4	3
171	2	32	-					4	30	3	1	2	0	0	0	6	5
172	1	56	-					4	11	3	2	2	0	0	0	7	3
173	1	43	1	R	R	S	I	4	20	3	3	1	0	0	0	7	1
174	1	71	-					1	15	2	1	0	0	0	0	3	3
175	2	55	-					4	6	3	1	2	0	0	0	6	5
176	1	42	-					4	20	3	1	0	0	0	0	4	5
177	1	65	-					2	15	2	1	0	0	0	0	3	3
178	1	59	-					4	30	2	2	0	0	0	0	4	4
179	2	45	-					2	10	3	1	2	0	0	0	6	3
180	1	72	-					1	30	1	1	0	0	0	0	2	5
181	1	52	3	S	SDD	S	S	2	7	3	2	0	0	0	0	5	3
182	1	53	1	R	R	S	I	1	6	3	2	2	0	0	0	7	1
183	2	37	1	R	R	S	I	2	15	2	2	0	0	0	0	4	3
184	2	61	-					1	30	3	2	2	0	0	0	7	1
185	1	64	1	R	R	S	S	2	45	3	3	3	0	1	0	10	1
186	1	46	1	R	R	S	R	2	4	2	1	0	0	0	0	3	3
187	1	47	1	R	R	S	R	4	6	3	2	0	0	0	0	5	1
188	2	56	1	R	R	S	R	2	9	3	1	0	0	0	0	4	3
189	2	43	1	R	R	S	I	1	6	2	1	0	0	0	0	3	3
190	1	68	-					2	30	3	2	2	0	0	0	7	1
191	1	55	1	R	SDD	S	I	2	20	3	2	2	0	0	0	7	1
192	2	55	5					2	11	3	2	2	0	0	0	7	2
193	1	46	-					4	13	3	2	0	0	0	0	5	1
194	2	57	-					4	26	1	1	0	0	0	0	2	3
195	1	45	2	S	S	S	S	1	10	2	1	0	0	0	0	3	3
196	2	48	3	S	S	S	S	4	15	3	2	0	0	0	0	5	1
197	2	69	1	R	R	S	S	2	5	3	3	0	0	0	0	6	1
198	1	59	-					1	8	3	1	2	0	0	0	6	5
199	2	46	-					4	20	2	2	0	0	0	0	4	2
200	1	63	1	R	SDD	S	I	4	10	3	2	0	0	0	0	5	1
201	2	74	1	R	R	S	S	1	10	3	2	0	0	0	0	5	1
202	1	70	1	R	R	S	S	4	20	2	1	0	0	0	0	3	3
203	1	60	1	R	R	S	I	4	7	3	2	0	0	0	0	5	2
204	1	65	-					1	20	3	1	0	0	0	0	4	3
205	1	37	3	S	SDD	S	S	3	30	3	3	0	0	0	0	6	1
206	1	73	-					4	20	3	2	2	0	0	0	7	7
207	1	54	2	S	S	S	S	1	6	2	1	1	0	0	0	4	3
208	1	54	-					4	30	3	1	2	0	0	0	6	5
209	1	52	-					4	15	2	1	0	0	0	0	3	5
210	1	59	-					2	5	2	1	0	0	0	0	3	3
211	2	74	-					4	15	2	2	0	0	0	0	4	3
212	1	43	1	R	R	S	S	2	14	3	3	0	0	0	0	6	1
213	1	52	1	R	SDD	S	S	4	20	3	2	2	0	0	0	7	1
214	1	48	-					4	15	3	2	0	0	0	0	5	1
215	1	59	-					1	30	2	2	0	0	0	0	4	4
216	2	50	1	R	SDD	S	I	4	6	3	2	0	0	0	0	5	1
217	2	52	1	R	R	S	I	4	15	3	2	0	0	0	0	5	3
218	1	57	1	R	SDD	S	I	4	50	3	2	3	0	0	0	8	2
219	2	62	1	R	R	S	S	4	10	3	2	0	0	0	0	5	2
220	1	21	3	S	SDD	S	S	4	4	3	2	0	0	0	0	5	2
221	2	41	1	R	R	S	S	4	8	3	2	0	0	0	0	5	2
222	1	40	1	R	R	S	S	4	10	3	3	0	1	0	0	7	6
223	2	78	-					1	10	2	2	2	0	0	0	6	5
224	2	66	5					1	45	2	2	0	0	0	0	4	3
225	1	61	-					1	90	2	1	0	0	0	0	3	3
226	1	35	1	R	R	S	I	2	20	3	3	2	0	0	0	8	1
227	1	62	-					1	30	2	1	0	0	0	0	3	3
228	1	63	1	R	R	S	I	4	21	2	1	2	0	0	0	5	5
229	2	55	4					1	15	2	3	0	1	0	0	6	1
230	2	47	2	S	R	S	S	4	60	2	2	0	0	0	0	4	3
231	1	60	5					1	60	3	3	0	0	0	1	7	1
232	1	67	1	S	R	S	S	4	8	3	2	0	0	0	0	5	3
233	2	32	1	R	R	S	I	4	20	2	1	0	0	0	0	3	3
234	2	48	1	S	SDD	S	S	4	30	2	2	0	0	0	0	4	3
235	1	52	1	R	R	S	I	4	20	2	3	2	0	1	1	9	6
236	2	58	1	R	R	S	S	4	15	2	3	2	0	0	0	7	3
237	1	73	-					2	150	3	3	0	0	1	0	7	1
238	2	55	-					4	30	2	3	0	0	0	0	5	7
239	2	52	-					4	10	3	2	0	0	0	0	5	1
240	2	59	-					1	6	2	1	0	0	0	0	3	3
241	2	58	1	R	R	S	S	4	10	2	1	0	0	0	0	3	3
242	1	46	3	SDD	R	S	I	2	45	3	1	0	0	0	0	4	3
243	1	71	-					1	60	2	2	0	0	0	0	4	3
244	1	62	2	S	S	S	S	1	30	2	2	2	0	0	0	6	7
245	2	59	1	R	R	S	S	4	10	2	1	0	0	0	0	3	3
246	1	41	1	R	R	S	I	2	5	3	1	0	0	0	0	4	4
247	2	32	-					4	24	2	2	0	0	0	0	4	1
248	2	44	3	S	SDD	S	R	2	15	3	3	2	0	1	0	9	1
249	2	44	-					2	20	2	1	0	0	0	0	3	3
250	2	57	1	R	R	S	S	2	20	2	3	2	0	0	0	7	1
251	2	59	3	S	SDD	S	S	4	20	3	3	2	0	1	0	9	1
252	1	48	3	R	R	S	R	2	15	2	2	0	0	0	0	4	4
253	2	64	1	R	R	S	I	1	30	3	3	3	0	0	1	10	1
254	1	42	-					2	20	3	1	0	0	0	0	4	3
255	1	39	3	S	R	S	R	2	2	2	1	0	0	0	0	3	3
256	1	40	-					2	20	2	1	0	0	0	0	3	3
257	1	44	-					2	5	2	2	0	0	0	0	4	1
258	1	65	2	S	R	S	R	4	20	2	1	0	0	0	0	3	3
259	1	60	-					4	10	2	3	0	0	0	0	5	5
260	1	53	1	R	R	S	S	4	20	3	3	0	0	1	0	7	6
261	2	63	1	R	R	S	I	4	20	3	3	3	0	0	1	10	6
262	1	76	2	R	SDD	S	R	4	20	2	2	0	0	0	0	4	3
263	1	59	-					2	60	3	2	0	0	1	0	6	7
264	1	59	1	R	R	S	S	2	4	2	2	0	0	0	0	4	3
265	2	57	2	R	R	S	R	4	30	3	3	0	0	0	0	6	1
266	1	72	-					4	60	2	2	0	0	0	0	4	3
267	1	37	-					2	3	1	1	0	0	0	0	2	5
268	2	47	-					4	9	3	2	2	0	0	0	7	5
269	2	41	1	R	R	S	S	4	12	3	3	2	0	0	0	8	1
270	1	49	3	S	SDD	S	R	2	6	2	2	0	0	0	0	4	3
271	1	65	1	SDD	SDD	S	R	4	10	3	2	2	0	1	0	8	3
272	1	58	1	R	R	S	S	2	20	2	1	0	0	0	0	3	3
273	1	61	-					1	9	1	1	0	0	0	0	2	5
274	1	47	-					4	11	3	2	2	0	0	0	7	7
275	2	57	2	S	SDD	S	S	4	7	2	2	0	0	0	0	4	3
276	1	46	1	R	R	S	S	2	14	3	3	2	0	1	0	9	1
277	2	8	-					4	2	1	1	0	0	0	0	2	5
278	2	57	1	SDD	R	S	R	2	15	2	2	0	0	0	0	4	3
279	1	60	1	R	SDD	S	S	4	20	3	3	0	0	0	0	6	1
280	2	58	1	R	R	I	S	4	7	2	2	0	0	0	0	4	3
281	2	29	1	R	R	S	I	4	3	2	2	0	0	0	0	4	3
282	1	57	1	SDD	R	S	S	4	10	2	1	0	0	0	0	3	3
283	1	53	1	R	R	S	I	4	7	3	3	1	1	0	0	8	1
284	1	68	2	SDD	SDD	S	R	2	10	2	2	0	0	0	0	4	5
285	1	55	-					4	7	3	2	0	0	0	0	5	7
286	1	59	3	S	SDD	S	R	2	14	2	3	1	0	1	0	7	1
287	1	62	1	SDD	R	S	I	2	5	3	3	0	0	0	0	6	1
288	2	63	-					4	5	2	1	0	0	0	0	3	5
289	2	41	3	S	R	S	R	2	20	3	3	2	0	1	0	9	1
290	1	40	-					4	60	2	1	0	0	0	0	3	5
291	2	53	-					4	6	2	2	2	0	0	0	6	3
292	1	62	2	SDD	S	S	S	1	14	3	1	0	0	0	0	4	3
293	2	54	-					4	4	2	1	0	0	0	0	3	3
294	2	44	1	SDD	R	S	R	4	3	3	1	0	0	0	0	4	3
295	1	64	-					2	10	1	2	0	0	0	0	3	3
296	2	44	-					2	15	3	2	0	0	0	0	5	7
297	1	54	-					4	15	3	2	0	0	0	0	5	7
298	2	54	-					1	11	2	1	0	0	0	0	3	3
299	2	64	-					4	9	3	3	2	0	0	0	8	7
300	1	34	1	R	R	S	R	2	15	3	3	2	0	0	0	8	7
301	1	61	2	S	SDD	S	S	2	4	2	1	0	0	0	0	3	3
302	1	43	3	S	SDD	S	R	2	30	2	1	0	0	0	0	3	5
303	2	57	-					2	4	3	1	0	0	0	0	4	5
304	2	61	3	S	SDD	S	S	1	24	2	1	0	0	0	0	3	3
305	2	44	-					4	9	1	1	0	0	0	0	2	3
306	1	35	5					2	30	3	3	3	0	1	1	11	1
307	2	49	-					4	26	3	2	0	0	0	0	5	3
308	1	75	-					1	6	2	1	0	0	0	0	3	5
309	1	66	2	S	R	S	S	4	30	2	2	0	0	0	0	4	3
310	1	60	2	S	SDD	S	S	3	20	3	3	2	0	0	0	8	1
311	2	62	2	S	SDD	S	S	1	20	3	2	0	0	0	0	5	3
312	1	58	1	SDD	R	S	S	4	10	3	2	0	0	0	0	5	2
313	2	43	-					4	20	3	3	2	0	0	0	8	1
314	2	34	1	R	R	S	S	1	15	3	2	0	0	0	0	5	2
315	1	50	1	SDD	R	I	S	4	4	3	2	0	0	0	0	5	1
316	2	49	1	SDD	R	S	I	1	20	3	2	1	0	0	0	6	3
317	1	68	1	SDD	R	S	S	4	10	3	3	2	0	0	0	8	1
318	1	47	1	R	SDD	S	S	4	10	3	1	0	0	0	0	4	5
319	2	42	-					1	10	1	1	0	0	0	0	2	3
320	1	78	-					1	20	3	2	0	0	0	0	5	3
321	1	49	-					2	8	2	2	0	0	0	0	4	3
322	1	50	-					1	30	3	2	0	0	0	0	5	3
323	1	65	2	S	SDD	S	S	1	14	3	2	0	0	0	0	5	4
324	2	49	-					4	7	2	1	0	0	0	0	3	3
325	1	58	-					1	40	2	1	0	0	0	0	3	4
326	1	62	5					1	90	2	1	0	0	0	0	3	3
327	2	67	1	R	SDD	S	missing	4	15	2	1	0	0	0	0	3	3
328	1	67	3	S	SDD	S	missing	4	7	3	1	0	0	0	0	4	3
329	1	60	-					2	10	2	1	0	0	0	0	3	3
330	1	66	5					4	13	3	1	0	0	0	0	4	4
331	1	48	-					4	30	2	2	0	0	0	0	4	4
332	1	54	-					1	10	3	2	0	0	0	0	5	2
333	2	62	1	S	R	S	missing	2	15	3	3	2	0	0	0	8	1
334	1	48	2	S	SDD	S	missing	1	10	2	1	0	0	0	0	3	3
335	2	51	1	R	R	S	missing	1	10	3	2	0	0	0	0	5	2
336	2	43	2	S	SDD	S	missing	2	30	2	3	0	0	0	0	5	5
337	1	53	1	R	R	S	missing	2	15	3	1	0	0	0	0	4	2
338	1	45	-					4	6	2	1	0	0	0	0	3	2
339	2	63	1	SDD	R	S	missing	1	14	2	1	0	0	0	0	3	5
340	1	60	2	S	S	S	missing	1	15	2	1	0	0	0	0	3	3
341	1	57	-					1	45	3	2	1	0	0	0	6	3
342	1	44	2	S	S	S	missing	2	60	2	3	2	0	0	0	7	1
343	1	62	3	S	SDD	S	missing	2	30	3	3	3	0	1	0	10	1
344	1	46	1	R	R	S	missing	4	9	2	1	1	0	0	0	4	3
345	1	61	1	R	R	S	missing	3	7	2	2	2	0	0	0	6	1
346	1	57	-					1	15	2	1	0	0	0	0	3	3
347	2	72	2	S	S	S	missing	1	30	2	3	0	0	0	0	5	1
348	2	48	1	R	SDD	I	R	4	6	3	3	2	0	0	0	8	1
349	1	68	1	R	R	S	R	2	45	3	2	2	0	0	0	7	4
350	2	56	3	S	SDD	S	missing	1	30	3	3	2	0	0	0	8	1
351	1	58	-					2	30	3	2	0	0	0	0	5	4
352	1	68	2	S	SDD	S	S	1	60	2	1	0	0	0	0	3	3
353	1	65	1	SDD	R	S	missing	1	20	2	2	0	0	0	0	4	4
354	1	68	1	SDD	R	S	I	2	8	3	1	2	0	0	0	6	3
355	2	53	3	S	S	S	missing	1	30	3	3	0	0	0	0	6	1
356	2	54	-					1	6	2	1	0	0	0	0	3	5
357	1	50	3	SDD	R	S	S	4	30	3	3	0	1	0	1	8	7
358	1	58	1	SDD	R	S	missing	2	8	3	2	2	0	0	0	7	3
359	1	53	1	R	R	S	missing	2	20	2	2	2	0	0	0	6	1
360	1	67	2	S	SDD	S	S	4	10	2	1	0	0	0	0	3	3
361	2	50	1	S	R	S	S	1	60	2	1	0	0	0	0	3	5
362	1	40	4					4	30	2	2	0	0	0	0	4	1
363	1	58	-					4	7	2	1	0	0	0	0	3	5
364	2	47	1	R	SDD	I	I	2	6	2	2	1	0	0	0	5	3
365	1	67	1	R	R	I	I	1	30	3	3	2	0	0	0	8	1
366	1	62	-					4	30	2	1	2	0	0	0	5	4
367	1	62	-					4	10	2	2	0	0	0	0	4	3
368	2	43	3	S	R	S	S	2	12	2	1	1	0	0	0	4	5
369	2	42	2	S	S	S	S	4	10	2	1	0	0	0	0	3	3
370	2	48	1	R	R	I	I	2	10	2	2	0	0	0	0	4	3
371	2	60	-					4	15	1	1	0	0	0	0	2	5
372	2	43	-					4	15	2	1	0	0	0	0	3	3
373	1	73	1	R	R	S	I	1	20	3	3	0	0	1	0	7	1
374	1	45	1	R	SDD	S	S	4	15	3	3	1	0	0	0	7	1
375	1	74	2	S	S	S	S	4	6	1	2	0	0	0	0	3	7
376	2	46	1	SDD	R	S	I	2	15	2	2	2	0	0	0	6	3
377	1	48	2	S	R	S	S	4	15	1	1	0	0	0	0	2	5
378	1	61	2	S	SDD	S	S	1	20	3	1	1	0	0	0	5	3
379	1	59	2	S	SDD	S	S	4	30	2	2	0	0	0	0	4	3
380	2	33	1	R	R	S	S	2	4	3	1	0	0	1	0	5	2
381	1	55	1	SDD	R	S	missing	1	30	3	3	3	0	1	0	10	1
382	1	23	1	R	R	S	S	4	30	2	1	0	0	0	0	3	5
383	1	49	4					4	30	2	3	0	0	1	0	6	1
384	1	47	1	SDD	R	S	missing	2	30	3	3	2	0	1	0	9	1
385	2	58	-					1	30	2	2	0	0	0	0	4	4
386	2	54	-					4	10	2	2	0	0	0	0	4	3
387	2	60	2	S	S	S	S	1	60	2	1	0	0	0	0	3	3
388	1	48	-					1	40	2	2	0	0	0	0	4	3
389	1	47	3	S	R	S	I	1	45	2	3	2	1	0	0	8	1
390	2	55	3	SDD	R	S	I	1	15	3	2	0	0	0	0	5	1
391	1	49	1	SDD	R	S	missing	2	6	3	3	2	0	0	0	8	1
392	2	60	1	R	R	S	R	3	15	3	3	2	0	0	0	8	1
393	2	35	1	R	R	S	I	4	13	3	2	0	0	0	0	5	3
394	2	42	-					4	15	2	1	0	0	0	0	3	5
395	1	74	2	S	S	S	S	1	30	1	2	0	0	1	1	5	1
396	1	69	1	R	SDD	S	I	1	5	3	2	2	0	0	0	7	7
397	1	49	3	S	R	S	I	1	60	3	3	0	1	0	0	7	1
398	2	71	-					4	75	3	2	2	0	0	0	7	2
399	1	46	-					4	8	3	3	1	0	1	0	8	5
400	1	78	-					4	60	2	3	2	0	0	0	7	1
401	1	55	-					3	60	3	2	0	0	0	0	5	1
402	1	80	-					2	60	3	3	0	0	1	0	7	7
403	2	46	1	SDD	R	S	missing	2	30	2	2	0	0	0	0	4	1
404	1	57	-					2	14	3	2	2	0	0	0	7	1
405	2	69	1	SDD	R	S	missing	4	20	3	2	0	0	0	0	5	5
406	2	39	3	S	R	S	I	1	30	3	3	1	0	0	0	7	1
407	1	48	-					2	7	2	1	0	0	0	0	3	3
408	2	51	2	S	S	S	S	1	10	3	1	0	0	0	0	4	3
409	1	82	3	S	R	S	I	3	25	3	2	0	0	0	0	5	7
410	1	53	1	SDD	R	S	missing	4	30	3	3	2	0	0	0	8	1
411	1	42	1	SDD	R	S	missing	2	10	2	1	0	0	0	0	3	5
412	1	47	-					2	30	3	2	2	0	1	0	8	1
413	1	65	-					4	60	2	1	0	0	0	0	3	5
414	2	58	1	SDD	R	S	missing	4	20	3	2	0	0	0	0	5	3
415	1	53	2	S	S	S	S	3	90	3	1	2	0	0	0	6	7
416	1	73	2	S	S	S	S	2	8	2	1	2	0	0	0	5	5
417	1	76	-					1	30	2	1	0	0	0	0	3	4
418	1	78	-					4	30	3	2	2	0	0	0	7	7
419	1	63	-					4	3	2	1	0	0	0	0	3	5
420	1	44	1	SDD	R	S	missing	4	10	3	2	0	0	0	0	5	5
421	1	54	1	SDD	R	S	missing	4	4	3	3	0	0	0	0	6	1
422	1	43	1	SDD	R	S	missing	4	6	3	2	2	0	0	0	7	3
423	2	56	-					1	30	3	1	0	0	0	0	4	3
424	2	62	1	SDD	R	S	missing	1	18	2	1	0	0	0	0	3	3
425	1	63	4					3	150	2	1	0	0	0	0	3	3
426	1	18	3	SDD	R	S	missing	2	7	3	1	0	0	0	0	4	3
427	1	43	2	S	SDD	S	S	1	7	2	1	0	0	0	0	3	3
428	1	60	2	S	S	S	S	2	13	2	2	0	0	0	0	4	4
429	2	60	3	SDD	R	S	missing	4	30	3	3	2	0	0	0	8	1
430	1	72	-					1	20	3	2	0	0	0	0	5	7
431	2	5	1	S	R	S	missing	2	2.5	2	1	0	0	0	0	3	5
432	1	46	-					2	5	3	2	2	0	0	0	7	3
433	2	51	-					2	20	3	3	0	0	0	0	6	1
434	1	25	-					2	21	2	1	0	0	0	0	3	5
435	1	58	-					1	4	2	2	0	0	0	0	4	5
436	1	74	-					1	7	3	3	2	0	0	0	8	7
437	1	70	-					1	6	2	2	0	0	0	0	4	7
438	1	44	-					2	8	3	2	0	0	0	0	5	1
439	2	58	-					3	30	2	1	0	0	0	0	3	5
440	2	42	3	SDD	SDD	S	missing	4	21	2	1	1	0	0	0	4	3
441	1	59	-					1	15	2	1	2	0	0	0	5	3
442	1	44	-					1	6	2	1	0	0	0	0	3	5
443	1	57	-					4	4	2	1	2	0	0	0	5	5
444	1	54	1	R	R	S	missing	4	10	3	2	0	0	0	0	5	5
445	1	47	-					4	5	2	1	0	0	0	0	3	5
446	2	47	3	SDD	SDD	S	missing	2	7	1	1	0	0	0	0	2	5
447	1	38	1	R	R	S	missing	2	15	3	2	0	0	0	0	5	3
448	2	37	-					1	7	2	2	2	0	0	0	6	5
449	1	50	-					1	15	1	1	2	0	0	0	4	5
450	1	9	-					2	3	1	2	0	0	0	0	3	5
451	1	58	-					1	20	2	1	0	0	0	0	3	5
452	2	74	1	R	R	S	missing	4	14	2	1	0	0	0	0	3	4
453	1	62	2	S	S	S	S	1	14	3	2	0	0	0	0	5	2
454	1	62	1	R	R	S	missing	2	17	2	1	0	0	0	0	3	5
455	1	54	1	R	R	S	missing	4	12	3	2	2	0	0	0	7	7
456	1	55	3	SDD	SDD	S	missing	1	10	2	1	0	0	0	0	3	3
457	2	67	-					2	7	3	3	0	0	1	0	7	7
458	1	66	-					2	30	2	1	1	0	0	0	4	4
459	2	52	-					1	14	2	1	0	0	0	0	3	3
460	1	44	-					4	26	2	1	0	0	0	0	3	5
461	2	59	-					4	9	2	2	0	0	0	0	4	3
462	1	83	-					2	20	3	2	3	0	0	0	8	1
463	1	50	3	SDD	SDD	S	missing	4	37	3	2	2	0	0	0	7	1
464	2	53	-					4	10	3	1	0	0	0	0	4	5
465	2	64	1	R	R	S	missing	3	20	3	3	0	0	0	0	6	1
466	1	56	1	R	R	S	S	2	15	3	2	0	0	0	0	5	5
467	1	66	-					1	30	2	2	0	0	1	0	5	5
468	2	51	5					3	10	2	3	1	0	0	0	6	1
469	2	54	-					2	50	2	1	0	0	0	0	3	2
470	1	73	2	SDD	R	S	missing	4	15	2	2	2	0	0	0	6	4
471	2	61	-					2	30	2	1	0	0	0	0	3	3
472	2	65	-					1	30	3	2	0	0	0	0	5	5
473	2	70	1	R	R	S	missing	4	4	3	1	1	0	0	0	5	5
474	1	65	-					1	60	2	2	0	0	0	0	4	5
475	1	47	-					2	30	2	1	0	0	0	0	3	3
476	1	47	-					2	120	2	2	0	0	1	0	5	1
477	1	68	1	R	R	S	missing	4	15	3	2	0	0	0	0	5	2
478	1	37	3	SDD	SDD	S	missing	2	3	2	2	0	0	0	0	4	2
479	1	65	-					4	7	3	2	0	0	0	0	5	5
480	2	61	1	R	R	S	missing	2	12	3	2	2	0	0	0	7	1
481	1	51	-					1	30	2	2	2	0	0	0	6	3
482	1	80	-					4	45	2	2	2	0	0	0	6	4
483	1	55	-					4	10	2	1	0	0	0	0	3	5
484	1	63	5					3	120	3	3	2	0	0	0	8	1
485	2	65	-					4	5	3	1	2	0	0	0	6	5
486	2	43	-					1	45	2	3	0	1	0	0	6	1
487	2	51	-					2	10	3	2	1	0	0	0	6	7
488	2	61	-					4	30	3	1	0	0	0	0	4	3
489	2	45	3	SDD	SDD	S	missing	4	13	3	3	2	0	0	0	8	1
490	2	46	-					1	25	2	1	0	0	0	0	3	5
491	1	54	-					1	20	2	3	0	0	0	0	5	1
492	2	49	1	R	R	S	missing	4	6	3	2	0	0	0	0	5	2
493	2	49	-					2	30	2	1	0	0	0	0	3	3
494	1	69	5					4	6	2	2	0	0	0	0	4	1
495	1	48	-					2	8	3	1	0	0	0	0	4	5
496	1	66	-					4	1	2	1	2	0	0	0	5	4
497	1	61	2	S	S	S	missing	1	20	1	2	0	0	0	0	3	5
498	2	66	-					1	30	3	1	0	0	0	0	4	5
499	2	44	-					4	12	2	1	0	0	0	0	3	5
500	1	55	-					4	20	2	1	0	0	0	0	3	5
501	1	48	-					2	20	2	1	0	0	0	0	3	3
502	1	59	1	R	R	S	missing	3	11	3	2	1	0	0	0	6	7
503	1	66	-					1	20	3	1	3	0	1	0	8	7
504	2	65	-					4	14	2	1	2	0	0	0	5	3
505	1	51	1	R	R	I	missing	4	10	3	3	2	0	0	0	8	1
506	1	58	2	S	S	S	missing	1	20	2	2	0	0	0	0	4	3
507	1	48	1	SDD	R	S	missing	2	20	2	1	0	0	0	0	3	3
508	1	80	-					4	30	2	1	0	0	0	0	3	3
509	1	65	-					2	20	2	2	0	0	0	0	4	3
510	1	58	1	SDD	R	S	missing	3	10	1	3	0	0	0	0	4	1
511	1	67	5					2	45	2	1	0	0	0	0	3	2
512	1	58	1	R	R	S	missing	1	90	2	2	0	0	0	0	4	3
513	2	65	1	R	R	S	missing	4	7	3	2	1	0	0	0	6	3
514	2	65	-					4	30	3	2	0	0	0	0	5	4
515	1	61	3	SDD	SDD	S	missing	2	60	3	3	0	1	0	0	7	1
516	1	65	-					4	30	2	1	0	0	0	0	3	4
517	2	60	1	SDD	R	S	missing	4	10	2	1	0	0	0	0	3	3
518	1	57	1	SDD	R	S	missing	1	20	3	3	0	0	0	0	6	7
519	2	57	1	SDD	R	S	missing	4	20	2	3	2	0	0	0	7	1
520	2	54	2	SDD	S	S	missing	4	20	3	1	2	0	0	0	6	3
521	1	38	-					4	1	2	1	0	0	0	0	3	3
522	2	49	4					4	4	1	2	0	0	0	0	3	4
523	1	48	1	SDD	R	S	missing	4	5	2	1	0	0	0	0	3	3
524	1	72	2	SDD	S	S	missing	1	20	2	1	0	0	0	0	3	3
525	2	45	1	SDD	R	S	missing	2	7	3	2	2	0	0	0	7	3
526	1	50	1	SDD	R	S	missing	4	30	3	3	0	0	1	0	7	1
527	1	54	2	SDD	S	S	missing	1	23	3	2	0	0	0	0	5	3
528	1	73	2	SDD	S	S	missing	1	30	2	1	1	0	0	0	4	3
529	1	62	2	SDD	S	S	missing	4	20	2	1	0	0	0	0	3	3
530	1	55	-					3	8	3	3	0	0	0	0	6	1
531	1	51	1	SDD	R	S	missing	2	3	2	1	0	0	0	0	3	3
532	2	51	1	SDD	R	S	missing	4	6	3	1	0	0	0	0	4	3
533	1	50	2	SDD	S	S	missing	2	30	2	1	0	0	0	0	3	5
534	2	63	-					3	20	3	3	2	1	0	0	9	1
535	2	62	-					2	30	2	1	0	0	0	0	3	3
536	1	54	-					4	60	2	3	0	0	0	0	5	1
537	1	60	-					4	15	2	2	0	0	0	0	4	7
538	1	53	-					3	1	3	2	2	0	0	0	7	1
539	1	66	5					1	240	2	3	2	0	0	0	7	1
540	2	27	1	SDD	R	S	missing	4	10	3	1	0	0	0	0	4	3
541	1	46	1	SDD	R	S	missing	1	15	2	1	0	0	0	0	3	5
542	1	51	3	SDD	SDD	S	missing	4	12	2	3	2	0	0	0	7	1
543	1	59	1	R	R	S	missing	4	20	3	3	2	0	0	0	8	1
544	1	54	-					2	20	3	2	2	0	0	0	7	1
545	2	45	-					1	5	3	1	0	0	0	0	4	3
546	2	75	5					1	60	3	3	1	0	0	0	7	7
547	1	35	1	S	R	S	missing	1	7	3	1	0	0	0	0	4	3
548	1	49	2	S	R	S	missing	1	20	2	1	0	0	0	0	3	3
549	1	54	5					4	12	3	3	2	0	0	0	8	1
550	1	59	3	R	R	S	missing	4	5	3	2	0	0	1	0	6	2
551	2	63	-					2	4	2	1	0	0	1	0	4	3
552	1	46	-					2	90	2	1	0	0	0	0	3	5
553	1	57	-					1	8	3	1	0	0	0	0	4	3
554	1	41	1	R	R	S	missing	2	6	3	3	0	0	0	0	6	1
555	1	59	-					1	12	3	2	0	0	0	0	5	3
556	1	47	-					2	15	1	2	0	0	0	0	3	3
557	1	62	-					2	30	3	1	0	0	0	0	4	5
558	1	65	-					4	7	3	2	0	0	0	0	5	4
559	1	71	-					4	2	3	2	0	0	0	0	5	2
560	1	49	2	S	R	S	missing	2	5	3	1	0	0	0	0	4	5
561	2	56	1	S	R	S	missing	4	5	2	1	2	0	0	0	5	1
562	1	59	1	S	R	S	missing	3	14	3	3	2	0	0	0	8	1
563	1	67	1	S	R	S	missing	1	7	2	2	2	0	0	0	6	1
564	1	52	2	S	R	S	missing	4	8	1	2	0	0	0	0	3	3
565	1	37	1	S	R	S	missing	4	3	3	1	0	0	0	0	4	3
566	1	52	2	S	R	S	missing	1	8	2	2	0	0	0	0	4	3
567	1	45	2	SDD	SDD	S	S	1	4	3	2	0	0	0	0	5	3
568	1	63	2	S	R	S	missing	1	30	3	1	0	0	0	0	4	3
569	1	68	-					2	7	2	1	0	0	0	0	3	3
570	2	60	5					2	8	2	1	0	0	0	0	3	3
571	2	56	-					1	15	3	2	0	0	0	0	5	5
572	1	50	-					1	10	2	2	0	0	0	0	4	5
573	1	71	-					1	15	2	1	0	0	0	0	3	5
574	1	54	2	S	R	S	missing	1	6	2	2	0	0	0	0	4	3
575	2	52	-					1	10	2	3	0	0	0	0	5	7
576	1	50	-					1	10	2	2	0	0	0	0	4	3
577	1	52	2	R	R	S	missing	1	10	2	2	0	0	0	0	4	3
578	1	51	1	S	R	S	missing	1	13	3	3	2	0	0	0	8	1
579	1	58	-					1	20	2	1	0	0	0	0	3	3
580	1	66	1	S	R	S	missing	4	3	3	3	1	0	0	0	7	1
581	2	65	2	R	R	R	missing	1	15	2	2	0	0	0	0	4	3
582	2	41	-					1	14	3	3	0	0	0	0	6	1
583	1	70	-					4	4	2	2	0	0	0	0	4	3
584	1	52	-					1	30	3	1	0	0	0	0	4	3
585	2	64	3	R	R	S	missing	4	4	3	1	0	0	0	0	4	3
586	1	65	-					1	25	3	1	0	0	0	0	4	3
587	2	51	1	R	R	S	missing	4	20	3	3	0	0	0	1	7	1
588	1	51	2	R	R	S	missing	2	30	3	1	0	0	0	0	4	3
589	1	60	-					1	60	3	3	2	0	0	0	8	1
590	1	57	5					3	10	3	3	1	0	0	0	7	1
591	1	37	3	R	R	S	missing	4	24	3	3	3	0	0	0	9	1
592	1	62	2	S	R	S	missing	4	20	2	1	0	0	0	0	3	3
593	2	63	-					4	10	3	1	0	0	0	0	4	3
594	1	60	2	S	R	S	missing	1	15	2	1	0	0	0	0	3	3
595	1	50	4					4	4	3	3	1	0	1	0	8	6
596	2	61	-					2	10	2	1	0	0	0	0	3	3
597	1	58	-					1	90	2	2	0	0	0	0	4	3
598	1	73	-					1	60	2	3	0	0	0	0	5	7
599	1	48	-					1	10	2	1	0	0	0	0	3	3
600	1	65	-					1	25	3	2	0	0	0	0	5	3
601	1	56	-					1	15	2	1	0	0	0	0	3	3
602	1	58	-					1	30	2	2	0	0	0	0	4	3
603	1	52	1	S	R	S	missing	2	30	3	3	2	0	0	0	8	1
604	1	62	-					1	16	2	2	0	0	0	0	4	3
605	1	65	-					4	30	2	1	0	0	0	0	3	3
606	1	75	2	S	R	S	missing	1	15	3	2	2	0	1	0	8	4
607	1	60	-					1	30	3	2	0	0	0	0	5	2
608	2	39	1	S	R	S	missing	1	18	2	2	2	0	0	0	6	3
609	1	55	-					1	40	2	1	0	0	0	0	3	4
610	1	61	-					2	60	2	1	0	0	0	0	3	3
611	2	54	-					2	20	2	1	0	0	0	0	3	3
612	1	63	5					1	60	3	3	0	0	0	0	5	1
613	1	59	1	S	R	S	missing	2	15	3	3	0	0	1	0	7	6
614	1	57	2	S	R	S	missing	4	5	2	1	2	0	0	0	5	6
615	2	68	1	S	R	S	missing	1	30	2	2	0	0	0	0	4	2
616	1	40	2	S	R	S	missing	1	13	3	3	2	0	0	1	9	1
617	2	77	2	S	R	S	missing	3	10	3	2	0	0	0	0	5	4
618	1	73	-					2	7	2	2	0	0	0	0	4	3
619	2	59	2	S	R	S	missing	1	30	2	1	0	0	0	0	3	3
620	1	53	-					2	40	2	3	0	0	0	1	6	1
621	2	65	1	S	R	S	missing	2	5	3	1	1	0	1	0	6	1
622	1	66	2	S	R	S	missing	1	28	3	1	0	0	0	0	4	3
623	1	62	2	S	R	S	missing	4	10	3	2	1	0	0	0	6	7
624	1	81	1	R	R	S	missing	1	40	2	1	2	0	0	0	5	5
625	1	50	2	R	R	S	missing	2	40	3	3	0	0	0	0	6	1
626	1	47	2	R	R	S	missing	2	20	3	2	0	0	0	0	5	1
627	2	74	2	R	R	S	missing	1	7	3	1	2	0	0	0	6	3
628	1	36	1	R	R	S	missing	2	20	3	2	0	0	0	0	5	2
629	2	66	5					1	30	2	2	0	0	0	0	4	3
630	1	76	2	R	R	S	missing	2	30	2	2	0	0	0	0	4	5
631	1	73	1	R	R	S	missing	4	120	3	3	1	0	0	0	7	1
632	1	60	-					4	60	3	1	0	0	0	0	4	3
633	1	80	-					1	30	2	2	0	0	0	0	4	3
634	1	66	2	S	S	S	S	4	11	3	3	1	0	1	0	8	1
635	1	51	-					2	15	2	1	0	0	0	0	3	5
636	1	68	-					1	90	2	1	2	0	0	0	5	5
637	2	73	1	S	R	S	missing	4	3	2	1	0	0	1	0	4	3
638	1	57	-					4	90	2	2	2	0	0	0	6	1
639	1	60	5					4	60	2	1	0	0	1	0	4	6
640	1	77	-					1	30	2	1	0	0	0	0	3	3
641	1	55	5					4	180	3	3	0	0	0	0	6	7
642	2	59	1	S	R	S	missing	2	2	1	1	0	0	0	0	2	3
643	2	34	1	S	R	S	missing	2	20	1	3	0	0	0	0	4	1
644	1	55	1	S	R	S	missing	2	11	2	2	0	0	0	0	4	2
645	1	57	-					3	30	3	3	0	0	0	0	6	1
646	2	47	1	S	R	S	missing	2	7	3	1	0	0	0	0	4	3
647	2	58	-					1	7	3	2	0	0	0	0	5	2
648	1	55	-					1	30	2	1	0	0	0	0	3	5
649	1	43	3	S	R	S	missing	2	5	3	1	0	0	0	0	4	2
650	1	75	2	S	R	S	missing	3	7	3	1	0	0	0	0	4	2
651	1	41	1	S	R	S	missing	2	5	3	2	2	0	0	0	7	1
652	2	77	2	S	R	S	missing	4	3	2	1	0	0	0	0	3	4
653	2	45	1	S	R	S	missing	1	25	2	3	2	0	0	0	7	1
654	2	70	2	S	R	S	missing	3	180	3	2	2	0	0	0	7	1
655	1	63	1	S	R	S	missing	4	7	3	1	0	0	0	0	4	3
656	1	25	-					4	4	2	2	0	0	0	0	4	5
657	1	62	-					4	6	2	1	0	0	0	0	3	5
658	1	48	5					1	8	3	2	0	0	0	0	5	1
659	1	52	1	S	R	S	missing	4	7	3	2	2	0	0	0	7	2
660	1	33	3	S	S	S	missing	2	6	3	1	2	0	0	0	6	3
661	1	61	1	I	R	S	missing	4	8	2	2	0	0	0	0	4	3
662	1	60	2	R	R	S	missing	1	10	3	2	0	0	0	0	5	5
663	2	50	1	S	R	S	missing	2	7	2	1	0	0	0	0	3	3
664	1	71	-					1	3	1	1	0	0	0	0	2	5
665	1	49	1	S	R	S	missing	1	10	3	2	0	0	0	0	5	7
666	1	71	-					4	7	3	2	0	0	0	0	5	2
667	1	52	-					2	5	1	1	1	0	0	0	3	5
668	1	73	3	S	R	S	missing	2	6	2	1	2	0	1	0	6	7
669	1	54	1	S	R	S	missing	1	7	3	1	0	0	0	0	4	3
670	1	50	3	S	R	S	missing	3	7	3	2	2	0	0	0	7	7
671	2	68	3	S	R	S	missing	4	4	2	1	0	0	0	0	3	3
672	1	37	1	S	R	S	missing	2	3	2	2	0	0	0	0	4	3
673	1	65	-					4	14	3	2	0	0	0	0	5	3
674	1	58	2	S	R	S	missing	1	20	2	1	0	0	0	0	3	3
675	2	53	5					1	8	3	1	0	0	0	0	4	3
676	1	54	-					1	3	2	2	0	0	0	0	4	5
677	1	68	-					4	6	3	2	2	0	0	0	7	7
678	2	59	2	S	R	S	missing	2	20	2	1	0	0	0	0	3	3
679	2	59	-					1	4	2	3	0	0	0	0	5	1
680	1	58	2	S	R	S	missing	4	15	1	1	0	0	0	0	2	3
681	2	53	1	S	R	S	missing	1	7	3	1	2	0	0	0	6	3
682	1	42	2	S	R	S	missing	4	15	3	3	3	0	0	0	9	1
683	2	47	-					4	15	2	2	0	0	0	0	4	5
684	1	61	-					1	30	3	2	2	0	1	0	8	7
685	2	60	-					1	16	3	3	3	0	0	0	9	7
686	1	52	-					2	2	2	2	0	0	0	0	4	3
687	1	41	-					2	10	2	2	0	0	0	0	4	2
688	1	59	-					1	13	1	1	0	0	0	0	2	5
689	1	52	2	R	S	S	missing	1	20	2	2	0	0	0	0	4	3
690	2	56	3	S	R	S	missing	4	30	2	1	0	0	0	0	3	3
691	1	52	1	S	R	S	missing	2	5	3	2	0	0	0	0	5	3
692	1	64	1	S	R	S	missing	1	20	2	3	0	0	0	0	5	1
693	2	41	1	R	R	S	missing	2	14	2	1	0	0	0	0	3	3
694	1	47	-					4	30	2	1	0	0	0	0	3	3
695	1	76	3	S	R	S	missing	4	20	3	3	2	0	0	0	8	1
696	2	47	1	S	R	S	missing	4	10	2	1	1	0	0	0	4	3
697	1	51	2	S	R	S	missing	4	10	2	1	0	0	0	0	3	3
698	1	63	5					3	20	3	3	2	0	0	0	8	1
699	1	53	1	S	R	S	missing	1	15	3	2	0	0	0	0	5	2
700	1	60	2	S	R	S	missing	1	30	3	1	0	0	0	0	4	3
701	2	60	-					1	60	2	3	0	0	0	0	5	1
702	2	42	-					4	15	3	1	0	0	0	0	4	5
703	1	50	2	S	R	S	missing	1	10	2	1	0	0	0	0	3	3
704	2	48	1	S	R	S	missing	2	10	2	1	0	0	0	0	3	3
705	2	63	1	S	R	S	missing	4	15	3	2	2	0	1	0	8	2
706	2	56	3	S	R	S	missing	4	30	2	1	0	0	0	0	3	3
707	2	53	3	S	R	S	missing	4	35	3	3	3	0	1	0	10	1
708	1	73	1	S	R	S	missing	4	15	3	3	3	0	1	0	10	6
709	1	70	1	S	R	S	missing	2	20	3	3	3	0	1	1	11	6
710	2	48	-					2	20	2	2	0	0	0	0	4	4
711	2	56	1	S	R	S	missing	4	10	3	3	1	0	0	0	7	1
712	2	33	3	S	R	S	missing	4	30	2	1	0	0	0	0	3	3
713	1	52	-					2	20	3	2	0	0	0	0	5	3
714	1	64	-					2	30	2	1	0	0	0	0	3	5
715	2	85	-					2	10	3	2	0	0	0	0	5	7
716	2	63	-					1	20	3	2	0	0	0	0	5	3
717	1	65	-					4	40	3	2	0	0	0	0	5	2
718	1	65	1	S	R	S	missing	4	10	3	1	0	0	0	0	4	3
719	1	68	2	S	R	S	missing	4	15	3	2	2	0	0	0	7	2
720	2	70	2	S	R	S	missing	2	20	3	2	0	0	0	0	5	7
721	1	72	2	S	R	S	missing	4	10	2	2	0	0	0	0	4	2
722	1	54	-					2	30	2	2	0	0	0	0	4	5
723	2	33	-					4	14	1	1	0	0	0	0	2	5
724	1	52	1	S	R	S	missing	4	20	3	3	2	0	0	0	8	1
725	1	45	3	S	R	S	missing	4	6	2	1	0	0	0	0	3	3
726	1	60	2	S	R	S	missing	1	10	2	1	0	0	0	0	3	3
727	2	55	-					4	60	2	2	0	0	0	0	4	5
728	2	52	-					1	60	3	2	0	0	0	0	5	2
729	1	74	-					1	22	3	2	2	0	0	0	7	1
730	1	64	2	S	R	S	missing	1	60	2	2	0	0	0	0	4	3
731	2	48	1	S	R	S	missing	2	30	3	1	1	0	0	0	5	3
732	1	62	2	S	R	S	missing	1	10	2	2	0	0	0	0	4	3
733	2	54	-					1	25	1	1	0	0	0	0	2	5
734	1	28	3	S	R	S	missing	2	9	3	3	2	0	1	1	10	1
735	1	58	-					1	30	2	2	0	0	0	0	4	4
736	2	48	2	S	R	S	missing	1	20	2	2	0	0	0	0	4	3
737	1	83	1	S	R	S	missing	2	20	3	3	2	0	0	1	9	6
738	1	50	-					4	30	2	1	0	0	0	0	3	5
739	1	52	1	S	R	S	missing	1	7	1	1	0	0	0	0	2	5
740	1	64	-					1	60	2	2	2	0	0	0	6	2

## Sheet: diabetic group
Diabetic group
		sex：male=1，female=2							pathogens：Fusarium=1;Alternaria=2;Aspergillus=3;Candida=4;others=5
		risk factor：plant trauma=1；other trauma=2；ocular surface disease or surgery=3，no identified risk factory=4
		clininical manifestation:infilitrate size:＜2mm =1,2mm-4mm =2,＞4mm =3;% of depth of cornea:＞0-33 =1;＞33-67=2,＞67-100 =3;Hypopyon:0mm =1,＜1mm =1,1-3mm =2;＞3mm =3;peforation:no =1,yes =1;Endophthamitis:no=0,yes =1;secondary glaucoma:no=0,yes=1.
		treatment：PKP =1,LKP =2,superficial keratectomy =3,conjunctival flap =4,durgs only =5,evisceration/enucleation =6,quip treatment =7.
		diabetes duration:0 = patients diagnosed with diabetes after admission
number	sex	age(years)	risk factor	time from onset of sympton to hospital admission(days)	diabetes duration(years)	HbA1c(%)	pathogen	Itraconazole	Fluconazole	Voriconazole	Natamycin	inflitrate size	% of depth	hypopyon	perforation	secondary glucoma	endophthamitis	total score	treatment
001	2	48	4	7	1	14.5	1	R	R	S	R	2	2	0	0	0	0	4	4
002	1	57	1	135	1	7.4	4					2	2	0	0	0	0	4	5
003	2	59	4	20	0.1	15.7	-					3	3	3	0	1	1	11	6
004	1	66	1	15	6	6.7	-					3	2	0	0	0	0	5	2
005	2	51	4	7	3	8	-					2	1	0	0	0	0	3	3
006	1	54	4	10	1	6.7	2	S	S	S	S	2	1	0	0	0	0	3	3
007	2	73	1	90	1	7.1	4					3	3	2	0	1	0	9	1
008	2	58	4	7	5	6.8	1	R	SDD	S	S	3	2	2	0	0	0	7	2
009	2	61	1	30	0	10	1	R	R	S	I	3	3	3	0	0	1	10	6
010	1	57	4	11	4	13	2	S	S	S	I	1	1	0	0	0	0	2	3
011	1	44	2	20	4	10.4	3	S	SDD	S	R	3	3	2	0	0	0	8	1
012	1	49	4	30	8	8	-					2	3	0	0	0	0	5	1
013	2	56	1	7	6	9.6	3	S	SDD	S	R	3	2	0	0	0	0	5	5
014	1	58	1	7	3	9.4	-					2	1	0	0	0	0	3	3
015	2	66	1	14	2	8.9	-					1	1	0	0	0	0	2	5
016	1	61	1	90	6	9.7	-					2	2	0	0	0	0	4	4
017	1	54	1	25	0	9	3	S	R	S	missing	3	3	2	0	0	0	8	1
018	1	59	4	15	10	8.5	-					2	3	0	0	0	0	5	5
019	1	48	2	10	0	8.6	-					2	1	0	0	0	0	3	3
020	1	61	4	12	7	8.8	-					2	1	0	0	0	0	3	3
021	1	51	1	30	15	11.8	5					2	1	0	0	0	0	3	5
022	2	60	4	20	10	9.7	-					3	2	0	0	1	0	6	3
023	2	63	4	20	10	8.4	-					3	2	0	0	0	0	5	3
024	2	60	1	60	1	6.5	-					2	2	0	0	0	0	4	3
025	2	62	4	5	3	7.8	1	SDD	R	S	missing	2	2	0	0	0	0	4	5
026	2	48	4	15	6	10	3	S	R	S	I	2	1	2	0	0	0	5	5
027	2	58	1	7	2	8.5	-					3	1	0	0	0	0	4	5
028	2	61	1	30	2	6.4	-					2	2	0	0	0	0	4	3
029	2	61	1	10	1	8	-					2	1	1	0	0	0	4	3
030	1	59	2	30	0	8.7	1	R	R	S	missing	2	3	2	0	0	0	7	1
031	1	47	4	60	0	9	-					2	3	2	0	1	0	8	1
032	1	58	1	60	0.2	6.5	-					3	3	2	1	0	0	9	1
033	2	52	4	20	0	11.2	-					2	2	0	0	0	0	4	2
034	2	63	4	13	10	6.3	-					2	2	0	0	0	0	4	5
035	2	55	4	7	0	7	1	SDD	R	S	missing	3	2	0	0	0	0	5	3
036	2	52	4	90	0.25	10.5	1	SDD	R	S	missing	2	3	2	0	0	0	7	1
037	1	60	4	6	18	6.2	-					1	2	2	0	0	0	5	3
038	2	63	2	5	15	9.3	2	SDD	S	S	missing	3	3	2	0	1	0	9	1
039	1	48	4	24	0	9	1	R	R	S	missing	3	1	2	0	0	0	6	3
040	2	52	2	20	0	7	-					3	1	0	0	0	0	4	5
041	1	66	1	20	20	9	2	S	R	S	missing	2	2	0	0	0	0	4	3
042	2	55	1	7	7	8.4	1	R	R	S	missing	3	3	0	0	0	0	6	1
043	1	45	1	8	1	6.1	2	R	R	S	missing	2	2	0	0	0	0	4	3
044	2	63	4	20	0	12	3	R	R	S	missing	2	1	0	0	0	0	3	3
045	1	64	1	45	7.5	9	2	R	R	S	missing	3	2	3	0	0	0	8	4
046	1	61	4	7	0	10.9	-					2	2	0	0	0	0	4	3
047	2	62	2	20	0.1	8.3	2	S	R	S	missing	3	3	2	0	0	0	8	1
048	2	66	2	20	0	8	3	R	R	S	missing	3	3	2	0	0	0	8	1
049	2	68	4	14	0	7.7	3	R	R	S	missing	3	3	0	0	0	0	6	1
050	1	53	3	30	1	11.4	-					3	3	3	1	0	1	11	6
051	1	50	1	40	10	8.5	-					2	2	0	0	0	0	4	4
052	2	58	2	15	5.5	10.8	-					3	3	2	0	1	0	9	7
053	2	59	4	40	1	9.5	2	S	R	S	missing	2	2	0	0	0	0	4	3
054	1	71	3	20	5	9	1	R	R	S	missing	3	3	2	0	0	0	8	1
055	1	62	1	14	0	12.5	1	S	R	S	missing	2	1	0	0	0	0	3	3
056	1	41	2	7	0.7	8.4	3	S	R	S	missing	2	1	0	0	0	0	3	3
057	2	51	4	5	2	9	1	S	R	S	missing	2	1	1	0	0	0	4	5
058	2	61	1	10	10	11.6	2	S	R	S	missing	3	1	0	0	0	0	4	3
059	2	58	1	20	20	6.3	-					3	3	2	0	1	0	9	1
060	1	58	1	10	13	9.8	2	S	R	S	missing	2	1	0	0	0	0	3	3
061	2	55	2	10	8	11	-					3	3	3	0	0	0	9	7
062	1	50	1	15	0	8.1	3	S	R	S	missing	3	1	2	0	0	0	6	7
063	2	48	4	4	2	11.8	1	S	R	S	missing	2	2	0	0	0	0	4	3
064	2	42	4	3	4.5	10.2	-					2	1	0	0	0	0	3	5
065	2	60	4	11	0	5.7	1	S	R	S	missing	3	2	0	0	0	0	5	3
066	2	45	4	3	10	9.6	2	S	R	S	missing	2	3	2	0	0	0	7	1
067	2	64	4	14	3	11.7	1	S	R	S	missing	2	1	0	0	0	0	3	3
068	2	63	4	30	0	12.8	3	S	R	S	missing	3	2	2	0	0	0	7	2
069	2	58	1	30	10	11.1	-					3	2	2	0	0	0	7	2
070	2	48	4	20	0	8	3	S	R	S	missing	2	2	0	0	1	0	5	3
071	1	51	2	6	6	12.2	-					2	2	0	0	0	0	4	3
072	1	60	1	4	15	9.9	-					2	2	0	0	0	0	4	5
073	1	58	2	15	8	9.5	-					2	2	2	0	0	0	6	7
074	1	59	2	30	0	9	2	S	R	S	missing	2	2	0	0	0	0	4	3
075	1	75	4	90	4	8.3	-					3	3	0	0	1	0	7	1
076	1	45	4	8	0	8.2	1	R	R	R	R	3	3	0	0	0	0	6	1
077	1	68	4	60	7	9.4	1	SDD	R	S	R	3	3	0	0	0	0	6	1
078	1	49	4	15	0	7.7	-					1	1	0	0	0	0	2	5
079	2	74	4	10	13	12.5	1	R	R	S	I	3	2	2	0	0	0	7	4
080	1	37	4	10	3	11	-					3	3	0	0	1	0	7	1
081	2	77	4	180	0	6.9	-					3	3	0	0	0	0	6	6
082	2	63	1	60	10	8.8	2	S	S	S	S	2	3	2	0	0	0	7	1
083	1	55	4	40	0	9.1	3	S	S	S	R	3	3	3	0	1	0	10	1
084	2	79	4	20	4	9.6	-					3	1	2	0	0	0	6	4
085	1	65	1	60	12	8.5	-					3	3	3	0	0	0	9	1
086	2	68	4	20	0.1	6	-					1	1	0	0	0	0	2	5
087	2	50	2	12	0	10.9	1	R	R	R	R	2	2	2	0	0	0	6	4
088	1	48	4	20	0.1	8.5	5					3	3	3	0	0	0	9	1
089	1	76	4	15	0	7.1	1	R	R	S	S	3	3	2	1	1	1	11	6
090	2	67	4	30	5	7.9	-					2	1	0	0	0	0	3	3
091	2	51	1	30	0	8.3	-					2	2	0	0	0	0	4	3
092	1	42	4	30	0	10.1	1	R	R	S	R	3	3	2	0	0	0	8	1
093	1	62	1	30	5.5	9	2	S	SDD	S	S	2	1	0	0	0	0	3	3
094	1	40	2	13	0	7.5	1	R	R	I	I	2	3	2	0	0	0	7	1
095	1	57	3	6	8	10	2	S	S	S	S	3	3	2	0	0	0	8	1
096	2	58	2	12	0	6.8	-					2	1	0	0	0	0	3	5
097	1	72	4	12	5	12.2	1	R	R	S	S	3	3	3	0	1	1	11	6
098	2	49	1	12	0	6.8	-					3	2	2	0	0	0	7	7
099	1	60	4	8	0	8.4	3	S	SDD	S	I	3	3	2	0	1	0	9	1
100	1	56	2	24	0	11.3	-					2	2	0	0	0	0	4	7
101	1	68	4	60	1	8.3	2	S	S	S	S	2	2	2	0	0	0	6	5
102	1	46	4	60	0	9	-					2	2	0	0	0	0	4	5
103	1	62	2	30	0	7.3	-					2	2	2	0	0	0	6	3
104	1	64	1	18	3	8	-					3	2	0	0	0	0	5	1
105	1	55	1	20	0	8.3	-					3	3	2	0	0	0	8	1
106	2	52	1	4	0	7.5	1	R	R	S	missing	3	2	2	0	0	0	7	3
107	1	70	4	30	2	5.1	-					3	3	2	0	0	0	8	7
108	2	59	2	30	0.25	7.9	-					3	2	2	0	0	0	7	1
109	1	48	2	60	10	11.5	-					2	3	2	0	0	0	7	7
110	1	65	4	15	8	7.6	2	S	R	S	missing	2	1	0	0	0	0	3	3
111	1	59	2	15	7	12.1	2	S	S	S	S	2	2	0	0	0	0	4	3

## Sheet: risk factor for severity of FK
risk factor for severity of fungal keratitis
total score：≤5 =2，≥6 =1；diabetes：yes =1，no =2；topical glucocorticoid use:yes =1,no =2;anti-fungal drug:yes =2,no=1;pathogen:Fusarium=1,Alternaria=2,Aspergillus=3
number	total score	Diabetes status	age(years)	topical glucocorticoid use	anti-fungal drug	pathogen
001	2	2	44	2	1	2
002	2	2	27	2	1	1
003	2	2	48	2	1	1
004	2	2	56	2	2	1
005	2	2	45	2	1	1
006	2	2	48	2	2	1
007	2	2	10	2	1	1
008	2	2	39	2	2	1
009	2	2	45	2	1	1
010	2	2	48	2	1	2
011	2	2	37	2	2	3
012	2	2	61	2	2	3
013	2	2	32	2	1	1
014	2	2	52	2	1	1
015	2	2	42	2	2	1
016	2	2	57	2	1	1
017	2	2	55	2	2	1
018	2	2	56	2	1	1
019	2	2	41	2	2	1
020	2	2	41	2	1	1
021	2	2	45	2	1	1
022	2	2	46	2	2	1
023	2	2	47	2	2	3
024	2	2	42	2	1	1
025	2	2	38	2	2	1
026	2	2	43	2	2	1
027	2	2	45	2	2	3
028	2	2	39	2	1	1
029	2	2	61	2	1	1
030	2	2	51	2	1	1
031	2	2	46	2	1	1
032	2	2	59	2	1	1
033	2	2	76	2	2	1
034	2	2	59	1	1	2
035	2	2	43	2	1	1
036	2	2	58	2	2	3
037	2	2	54	2	2	1
038	2	2	37	2	1	1
039	2	2	66	2	1	2
040	2	2	55	2	1	3
041	2	2	27	2	1	3
042	2	2	75	2	1	1
043	2	2	51	2	1	1
044	2	2	59	2	2	1
045	2	2	64	2	1	1
046	2	2	43	2	1	3
047	2	2	76	2	2	1
048	2	2	53	2	1	1
049	2	2	62	2	1	1
050	2	2	30	2	2	1
051	2	2	56	2	2	2
052	2	2	56	2	1	2
053	2	2	45	2	2	1
054	2	2	59	2	2	1
055	2	2	46	2	2	3
056	2	2	54	2	1	2
057	2	2	62	2	2	1
058	2	2	52	2	2	1
059	2	2	52	2	1	2
060	2	2	44	1	1	1
061	2	2	48	2	1	1
062	2	2	60	1	2	1
063	2	2	47	2	1	1
064	2	2	24	2	2	1
065	2	2	52	2	2	3
066	2	2	37	2	1	1
067	2	2	46	2	1	1
068	2	2	47	2	2	1
069	2	2	56	2	1	1
070	2	2	43	2	1	1
071	2	2	45	2	2	2
072	2	2	48	2	2	3
073	2	2	63	1	1	1
074	2	2	74	2	1	1
075	2	2	70	2	1	1
076	2	2	60	2	1	1
077	2	2	54	2	1	2
078	2	2	50	2	1	1
079	2	2	52	2	2	1
080	2	2	62	2	1	1
081	2	2	21	2	1	3
082	2	2	41	2	1	1
083	2	2	63	2	1	1
084	2	2	47	2	2	2
085	2	2	67	2	1	1
086	2	2	32	2	1	1
087	2	2	48	2	2	1
088	2	2	58	2	2	1
089	2	2	46	2	2	3
090	2	2	59	2	1	1
091	2	2	41	2	2	1
092	2	2	48	2	1	3
093	2	2	39	2	2	3
094	2	2	65	2	1	2
095	2	2	76	2	1	2
096	2	2	59	2	1	1
097	2	2	49	2	2	3
098	2	2	58	2	2	1
099	2	2	57	2	2	2
100	2	2	57	2	1	1
101	2	2	58	2	2	1
102	2	2	29	2	1	1
103	2	2	57	2	2	1
104	2	2	68	2	1	2
105	2	2	62	2	1	2
106	2	2	44	2	2	1
107	2	2	61	2	1	2
108	2	2	43	2	1	3
109	2	2	61	2	2	3
110	2	2	66	2	1	2
111	2	2	62	2	1	2
112	2	2	58	2	1	1
113	2	2	34	2	2	1
114	2	2	50	2	1	1
115	2	2	47	2	1	1
116	2	2	65	2	2	2
117	2	2	67	2	1	1
118	2	2	67	2	2	3
119	2	2	48	2	2	2
120	2	2	51	2	1	1
121	2	2	43	2	2	2
122	2	2	53	2	2	1
123	2	2	63	2	1	1
124	2	2	60	2	1	2
125	2	2	46	2	1	1
126	2	2	72	2	1	2
127	2	2	68	2	1	2
128	2	2	65	2	2	1
129	2	2	67	2	1	2
130	2	2	50	2	2	1
131	2	2	47	2	2	1
132	2	2	43	2	2	3
133	2	2	42	2	1	2
134	2	2	48	2	2	1
135	2	2	74	2	1	2
136	2	2	48	2	1	2
137	2	2	61	2	1	2
138	2	2	59	2	1	2
139	2	2	33	2	2	1
140	2	2	23	2	2	1
141	2	2	60	2	2	2
142	2	2	55	2	1	3
143	2	2	35	2	2	1
144	2	2	74	1	1	2
145	2	2	46	2	1	1
146	2	2	69	2	1	1
147	2	2	51	2	2	2
148	2	2	82	2	1	3
149	2	2	42	2	2	1
150	2	2	58	2	2	1
151	2	2	73	2	1	2
152	2	2	44	2	2	1
153	2	2	62	2	2	1
154	2	2	18	2	2	3
155	2	2	43	2	1	2
156	2	2	60	2	1	2
157	2	2	5	2	1	1
158	2	2	42	2	2	3
159	2	2	54	2	1	1
160	2	2	47	2	1	3
161	2	2	38	2	1	1
162	2	2	74	2	1	1
163	2	2	62	2	1	2
164	2	2	62	2	2	1
165	2	2	55	2	2	3
166	2	2	56	2	1	1
167	2	2	70	2	1	1
168	2	2	68	2	1	1
169	2	2	37	2	2	3
170	2	2	49	1	1	1
171	2	2	61	2	1	2
172	2	2	58	2	1	2
173	2	2	48	2	2	1
174	2	2	58	2	1	1
175	2	2	58	2	2	1
176	2	2	60	2	1	1
177	2	2	48	2	1	1
178	2	2	72	2	1	2
179	2	2	54	2	1	2
180	2	2	73	2	1	2
181	2	2	62	2	1	2
182	2	2	51	2	1	1
183	2	2	51	2	2	1
184	2	2	50	2	1	2
185	2	2	27	2	2	1
186	2	2	46	2	1	1
187	2	2	35	2	1	1
188	2	2	49	2	2	2
189	2	2	49	2	2	2
190	2	2	56	2	1	1
191	2	2	52	2	1	2
192	2	2	37	2	2	1
193	2	2	52	2	1	2
194	2	2	45	2	2	2
195	2	2	63	2	1	2
196	2	2	54	2	2	2
197	2	2	52	2	2	2
198	2	2	65	2	2	2
199	2	2	64	2	2	3
200	2	2	51	2	2	2
201	2	2	62	2	2	2
202	2	2	60	2	2	2
203	2	2	57	2	1	2
204	2	2	68	2	2	1
205	2	2	77	2	1	2
206	2	2	59	2	2	2
207	2	2	66	1	1	2
208	2	2	81	2	2	1
209	2	2	47	2	2	2
210	2	2	36	2	2	1
211	2	2	76	2	2	2
212	2	2	73	2	1	1
213	2	2	59	2	1	1
214	2	2	34	2	2	1
215	2	2	55	2	2	1
216	2	2	47	2	1	1
217	2	2	43	2	2	3
218	2	2	75	2	1	2
219	2	2	77	2	1	2
220	2	2	63	2	1	1
221	2	2	61	2	2	1
222	2	2	60	2	1	2
223	2	2	50	2	2	1
224	2	2	49	1	2	1
225	2	2	54	2	1	1
226	2	2	68	2	2	3
227	2	2	37	2	2	1
228	2	2	58	2	1	2
229	2	2	59	2	1	2
230	2	2	58	1	1	2
231	2	2	52	2	2	2
232	2	2	56	2	1	3
233	2	2	52	2	1	1
234	2	2	64	2	2	1
235	2	2	41	2	2	1
236	2	2	47	2	2	1
237	2	2	51	2	1	2
238	2	2	53	2	1	1
239	2	2	60	2	1	2
240	2	2	50	2	2	2
241	2	2	48	2	1	1
242	2	2	56	2	2	3
243	2	2	33	2	2	3
244	2	2	65	2	1	1
245	2	2	70	1	1	2
246	2	2	７２	2	2	2
247	2	2	45	2	1	3
248	2	2	60	2	1	2
249	2	2	64	2	2	2
250	2	2	48	2	2	1
251	2	2	62	2	1	2
252	2	2	48	2	2	2
253	2	2	52	2	1	1
254	1	2	59	2	1	2
255	1	2	48	2	2	3
256	1	2	48	1	1	1
257	1	2	61	2	2	1
258	1	2	47	2	2	1
259	1	2	52	2	1	1
260	1	2	58	2	2	1
261	1	2	28	2	2	1
262	1	2	65	2	1	1
263	1	2	46	2	2	1
264	1	2	60	2	1	3
265	1	2	40	2	2	1
266	1	2	58	2	2	1
267	1	2	57	2	1	1
268	1	2	31	2	1	2
269	1	2	53	2	1	1
270	1	2	76	2	2	1
271	1	2	40	2	1	1
272	1	2	54	1	1	3
273	1	2	43	2	2	1
274	1	2	42	2	1	1
275	1	2	33	2	1	3
276	1	2	47	2	1	1
277	1	2	51	2	2	1
278	1	2	59	2	2	1
279	1	2	69	2	1	2
280	1	2	47	1	2	1
281	1	2	69	2	1	1
282	1	2	50	2	1	1
283	1	2	60	2	1	2
284	1	2	43	2	2	1
285	1	2	53	2	1	1
286	1	2	64	2	1	1
287	1	2	55	2	2	1
288	1	2	52	2	2	1
289	1	2	57	2	2	1
290	1	2	40	2	1	1
291	1	2	35	2	2	1
292	1	2	52	2	2	1
293	1	2	58	2	1	1
294	1	2	44	2	1	3
295	1	2	57	2	1	1
296	1	2	59	2	2	3
297	1	2	64	1	1	1
298	1	2	53	1	1	1
299	1	2	63	2	2	1
300	1	2	41	1	1	1
301	1	2	65	2	1	1
302	1	2	46	2	2	1
303	1	2	53	2	2	1
304	1	2	59	2	1	3
305	1	2	41	2	2	3
306	1	2	34	2	2	1
307	1	2	60	2	1	2
308	1	2	68	2	1	1
309	1	2	62	2	1	1
310	1	2	44	2	1	2
311	1	2	62	2	2	3
312	1	2	48	1	1	1
313	1	2	68	2	1	1
314	1	2	56	2	1	3
315	1	2	50	2	1	3
316	1	2	58	2	2	1
317	1	2	67	2	1	1
318	1	2	73	2	2	1
319	1	2	45	2	2	1
320	1	2	55	2	2	1
321	1	2	47	2	2	1
322	1	2	47	2	2	3
323	1	2	49	2	2	1
324	1	2	60	2	2	1
325	1	2	69	2	1	1
326	1	2	49	2	2	3
327	1	2	39	2	2	3
328	1	2	53	2	1	1
329	1	2	43	2	1	1
330	1	2	60	2	1	3
331	1	2	54	2	1	1
332	1	2	50	2	1	3
333	1	2	61	2	1	1
334	1	2	45	2	1	3
335	1	2	51	2	2	1
336	1	2	61	2	1	3
337	1	2	57	2	2	1
338	1	2	45	1	1	1
339	1	2	50	2	2	1
340	1	2	51	2	2	3
341	1	2	59	1	1	1
342	1	2	59	2	1	1
343	1	2	51	2	2	1
344	1	2	66	2	2	1
345	1	2	51	2	2	1
346	1	2	37	2	2	3
347	1	2	52	2	1	1
348	1	2	75	2	2	2
349	1	2	59	2	1	1
350	1	2	40	2	2	2
351	1	2	73	2	2	1
352	1	2	66	2	1	2
353	1	2	41	2	1	1
354	1	2	45	2	2	1
355	1	2	70	2	1	2
356	1	2	52	2	1	1
357	1	2	50	2	1	3
358	1	2	42	2	1	2
359	1	2	76	2	1	3
360	1	2	63	2	1	1
361	1	2	53	2	2	3
362	1	2	73	2	2	1
363	1	2	70	2	2	1
364	1	2	56	2	2	1
365	1	2	68	2	1	2
366	1	2	28	2	1	3
367	1	2	83	2	2	1
368	1	2	41	2	1	1
369	1	2	48	2	2	3
370	1	2	67	2	1	1
371	1	2	55	2	2	1
372	1	2	43	2	1	1
373	1	2	78	2	1	1
374	1	2	47	2	1	1
375	1	2	69	1	2	1
376	1	2	37	2	1	3
377	1	2	43	1	1	1
378	1	2	62	2	2	2
379	1	2	57	2	1	2
380	1	2	60	2	1	1
381	1	2	62	2	1	1
382	1	2	49	1	1	1
383	1	2	61	2	1	1
384	1	2	68	2	1	1
385	1	2	53	2	2	3
386	1	2	53	2	2	1
387	1	2	46	2	1	1
388	1	2	53	2	1	2
389	1	2	54	2	2	1
390	1	2	64	2	2	1
391	1	2	73	2	1	2
392	1	2	59	1	1	1
393	1	2	57	2	2	1
394	1	2	54	2	1	2
395	1	2	59	2	2	3
396	1	2	41	2	2	1
397	1	2	67	2	2	1
398	1	2	39	2	2	1
399	1	2	65	2	2	1
400	1	2	62	2	2	2
401	1	2	50	2	1	2
402	1	2	74	2	1	2
403	1	2	33	2	1	3
404	1	2	73	2	1	3
405	1	2	53	2	1	1
406	1	2	52	2	1	1
407	1	2	65	2	1	1
408	2	1	48	2	1	1
409	2	1	54	2	1	2
410	2	1	57	2	1	2
411	2	1	56	2	2	3
412	2	1	62	2	1	1
413	2	1	48	2	2	3
414	2	1	55	2	1	1
415	2	1	66	2	2	2
416	2	1	45	2	1	2
417	2	1	63	2	1	3
418	2	1	59	2	1	2
419	2	1	62	2	1	1
420	2	1	41	2	1	3
421	2	1	51	2	1	1
422	2	1	61	2	1	2
423	2	1	58	2	2	2
424	2	1	48	2	1	1
425	2	1	60	2	1	1
426	2	1	64	2	1	1
427	2	1	48	2	2	3
428	2	1	59	2	2	2
429	2	1	62	2	1	2
430	2	1	65	2	2	2
431	2	1	59	2	1	2
432	1	1	61	2	2	1
433	1	1	58	2	2	1
434	1	1	59	2	1	1
435	1	1	52	2	1	1
436	1	1	54	2	1	3
437	1	1	63	2	1	2
438	1	1	64	2	2	2
439	1	1	62	2	2	2
440	1	1	66	2	2	3
441	1	1	71	2	2	1
442	1	1	45	2	1	2
443	1	1	63	2	1	3
444	1	1	74	2	2	1
445	1	1	63	2	2	2
446	1	1	55	2	2	3
447	1	1	76	2	1	1
448	1	1	42	2	2	1
449	1	1	40	2	1	1
450	1	1	57	2	1	2
451	1	1	72	1	1	1
452	1	1	60	2	2	3
453	1	1	52	2	1	1
454	1	1	44	2	1	3
455	1	1	48	2	1	1
456	1	1	55	2	2	1
457	1	1	68	1	1	3
458	1	1	50	2	1	3
459	1	1	45	2	2	1
460	1	1	68	2	2	1
461	1	1	50	2	1	1
462	1	1	68	2	1	2

## Sheet: follow-up after PKP
1-year follow up after PKP(7.75/8.0mm,DX)
time of re-epithelialization after PKP:≤7d =1,＞7d =2;Rejection:yes=1,no=0;recurrent epithelial defects:yes=1,no=0.
non-diabetes
number	age(years)	duration of surgery(mins)	BCVA before PKP	logMAR before PKP	BCVA at final visit within 1 year follow-up	logMAR at 1-year follow up	time of re-epithelialization after PKP	rejection	recurrent epithelial defects
001	48	45	HM/20cm	2.6989	0.25	0.602	1	0	0
002	50	60	LP	3	0.6	0.2218	1	0	0
003	45	40	0.02	1.6989	0.2	0.6989	1	0	0
004	42	50	0.04	1.3979	0.4	0.3979	1	0	0
005	47	50	FC/15cm	2.3979	0.05	1.301	1	0	0
006	40	40	HM/BE	2.6989	0.3	0.5228	1	0	0
007	47	60	FC/50cm	2.3979	0.2	0.6989	1	0	0
008	56	45	0.08	1.0969	0.4	0.3979	1	0	0
009	53	40	FC/BE	2.3979	0.25	0.602	1	0	0
010	67	45	HM/BE	2.6989	0.15	0.8239	1	1	0
011	56	40	FC/30cm	2.3979	0.02	1.6989	1	0	0
012	62	55	0.6	0.2218	0.4	0.3979	1	0	0
013	69	50	HM/10cm	2.6989	0.2	0.6989	1	0	0
014	47	50	FC/10cm	2.3979	0.5	0.301	1	0	0
015	44	40	0.02	1.6989	0.25	0.602	1	0	0
016	47	50	FC/BE	2.3979	0.1	1	1	0	0
017	68	40	HM/30cm	2.6989	0.05	1.301	1	0	0
018	46	45	0.04	1.3979	0.4	0.3979	1	0	0
019	48	50	FC/BE	2.3979	0.3	0.5228	1	0	0
020	43	50	HM/30cm	2.6989	FC/30cm	2.3979	2	0	0
021	50	45	FC/BE	2.3979	0.2	0.6989	1	0	0
022	55	55	FC/10cm	2.3979	0.05	1.301	1	1	0
023	60	35	FC/10cm	2.3979	FC/50cm	2.3979	1	0	0
024	52	30	FC/BE	2.3979	0.1	1	1	0	0
025	44	60	FC/30cm	2.3979	0.3	0.5228	1	0	1
026	59	50	FC/50cm 31	2.3979	0.15	0.8239	1	0	0
027	43	35	FC/10cm 18	2.3979	0.3	0.5228	1	0	0
028	44	50	FC/BE	2.3979	0.2	0.6989	1	0	0
029	47	55	FC/BE	2.3979	0.3	0.5228	1	0	0
030	49	55	HM/BE	2.6989	0.15	0.8239	2	0	0
031	78	50	LP	3	FC/30cm	2.3979	1	0	1
032	46	50	HM/BE	2.6989	0.4	0.3979	1	0	0
033	39	40	FC/20cm	2.3979	0.2	0.6989	1	0	0
034	47	60	0.1	1	0.3	0.5228	1	0	0
035	43	45	FC/30cm	2.3979	0.1	1	1	0	0
036	54	60	HM/20cm	2.6989	0.2	0.6989	1	0	0
037	63	40	HM/BE	2.6989	0.1	1	1	0	0
038	54	60	HM/BE	2.6989	0.05	1.301	1	0	0
039	41	40	FC/10cm	2.3979	0.25	0.602	1	0	0
040	47	50	FC/20cm	2.3979	0.1	1	1	1	0
041	57	40	0.05	1.301	0.3	0.5228	1	0	0
042	59	40	0.2	0.6989	0.25	0.602	1	0	0
043	53	42	HM/BE	2.6989	0.3	0.5228	1	1	0
diabetes
number	age(years)	duration of surgery(mins)	BCVA before PKP	logMAR before PKP	BCVA at final visit within 1 year follow-up	logMAR at 1-year follow up	time of re-epithelialization after PKP	rejection	recurrent epithelial defects
001	73	45	HM/BE	2.6989	FC/50cm	2.3979	0	0	0
002	44	50	Fc/BE	2.3979	0.2	0.6989	0	0	0
003	49	40	0.2	0.6989	0.3	0.5228	0	0	1
004	58	60	HM/20cm	2.6989	FC/50cm	2.3979	1	1	0
005	45	45	0.02	1.6989	0.05	0.8239	0	0	0
006	75	45	0.02	1.6989	0.15	1	1	1	0
007	63	40	Fc/20cm	2.3979	0.4	0.3979	0	1	0
008	65	60	HM/20cm	2.6989	0.05	1.301	1	1	0
009	40	50	0.08	1.0969	0.1	1	0	0	0
010	55	35	0.06	1.2218	0.4	0.3979	0	0	0
